# Supplementary material for: Antioxidative 2D Bismuth Selenide via Halide Passivation for Enhanced Device Stability
Source: Nanomaterials (Basel). 2023 Jul 12;13(14):2056. doi: 10.3390/nano13142056 (PMC10383381; doi:10.3390/nano13142056)
Supplement: Supplementary file 1 [file nanomaterials-13-02056-s001.zip]

Archive with 1 entries (1 files):
- nanomaterials-2447862-supplementary.pdf
